# Supplementary material for: Integration degree of China’s the new development pattern of dual circulation and industrial green development
Source: PLoS One. 2023 Jul 7;18(7):e0288160. doi: 10.1371/journal.pone.0288160 (PMC10328348; doi:10.1371/journal.pone.0288160)
Supplement: S1 Data — (XLSX) [file pone.0288160.s001.xlsx]

## Sheet: 导入
Year	2008	2009	2010	2011	2012	2013	2014
Land output rate	17.7931	19.0685	22.6442	25.1556	27.6704	29.8981	31.39
The proportion of water-saving irrigation area to the effective irrigation area	4.17903	4.346	4.5261	4.73059	4.99548	4.27093	4.49628
Soil and water conservation and ecological projects this year to complete the investment scale	83.7	66.4	115.3	95.4	118.1	102.9	141.3
Fertilizer use per unit area	0.0895993	0.091195	0.0921606	0.0924789	0.0934358	0.0931393	0.0929034
Pesticide use per unit of arable land area	0.0028595	0.00288383	0.00291312	0.00289714	0.00289004	0.00283899	0.00279983
Labor productivity	6.40886	6.55083	7.55984	8.65784	8.99429	9.60734	10.114
Comprehensive utilization of industrial solid waste	123482	138186	161772	195215	202462	205916	204330
Green technology innovation input	5.05905	9.01566	20.7489	10.5811	15.5848	15.5929	15.7613
Industrial pollution control completed investment	5.4264e+06	4.42621e+06	3.96977e+06	4.44361e+06	5.00457e+06	8.49665e+06	9.97651e+06
Water consumption per unit of industrial added value	0.0106061	0.0100722	0.00876497	0.00749107	0.00660934	0.00632564	0.00581525
Total wastewater per unit of GDP	0.00179073	0.00169027	0.00149776	0.00135097	0.00127142	0.00117283	0.00111283
Energy consumption of 10,000 yuan of industrial added value	2.13808	2.09857	1.88204	1.70477	1.6438	1.59157	1.54475
Sulfur dioxide emissions per unit area	2321.2	2214.4	2185.1	2217.91	2117.63	2043.92	1974.42
Solid emissions per unit of gross regional product (dumped and discarded)	781.75	710.45	498.2	433.31	144.21	129.28	59.38
The proportion of employed persons in the tertiary sector	33.2	34.1	34.6	35.7	36.1	38.5	40.6
The proportion of tertiary industry output value to regional GDP	42.9	44.4	44.2	44.3	45.5	46.9	48.3
Tertiary industry labor productivity	5.45407	5.98534	6.91401	7.95011	8.90613	9.4807	10.047
Green development degree mean value	0.189376	0.180966	0.290291	0.371444	0.496083	0.603324	0.788425
