# Supplementary material for: Integration degree of China’s the new development pattern of dual circulation and industrial green development
Source: PLoS One. 2023 Jul 7;18(7):e0288160. doi: 10.1371/journal.pone.0288160 (PMC10328348; doi:10.1371/journal.pone.0288160)
Supplement: S2 Data — (XLSX) [file pone.0288160.s002.xlsx]

## Sheet: Sheet1
Year	2008	2009	2010	2011	2012	2013	2014
Agriculture, hunting, forestry and fishing	2.104	1.961	1.926	2.349	2.388	2.693	2.377
Extractive industry	3.632	2.329	3.365	3.23	3.502	3.625	3.356
Food, beverage and tobacco	2.639	1.95	2.251	2.795	2.91	2.223	2.454
Textile raw materials and textile products	2.138	2.56	2.815	2.884	3.183	3.265	3.46
Leather, leather products and footwear	2.485	2.361	2.611	2.696	2.574	2.775	2.83
Wood, wood products and cork	2.36	2.307	2.11	2.31	2.409	2.352	2.614
Pulp, paper products, printing and publishing	2.083	2.781	2.715	2.979	2.769	2.153	2.007
Coke, refined oil and nuclear fuel	1.929	2.574	2.025	1.988	2.327	2.379	2.048
Chemicals and chemical products	2.736	3.218	2.758	2.811	3.473	3.611	3.846
Rubber and plastic products	2.6	2.586	2.81	2.502	2.524	3.071	3.297
Other non-metallic mineral products	2.439	2.212	2.705	2.379	2.888	2.61	2.373
Base metals and metal products	1.943	2.23	2.335	2.21	2.593	2.209	2.127
Mechanical and electrical products	2.43	2.442	2.126	2.17	2.131	2.117	2.311
Electrical and optical equipment	2.453	2.426	3.281	3.497	2.928	2.863	3.467
Transportation equipment	3.209	3.279	3.199	3.257	3.631	4.058	3.871
Recycling industry	2.721	2.812	2.878	2.991	3.103	3.236	3.032
Electricity, gas and water supply	3.162	3.677	3.103	3.054	3.088	3.371	3.861
Construction	2.767	3.05	2.93	2.817	2.836	2.989	3.279
Automobile, motorcycle sales, etc.; fuel retail	2.125	2.225	2.325	2.675	2.825	2.925	3.125
Wholesale trade and brokerage trade	2.431	2.576	2.652	2.767	2.829	2.94	2.777
Retail trade; home furnishing repair industry	1.742	8.466	10.948	1.043	1.138	1.24	1.201
Catering	2.454	2.691	2.882	2.903	3.186	3.204	3.016
Inland transportation	3.393	3.711	3.756	4.179	4.019	3.737	3.624
Waterway transportation	2.117	2.022	2.138	2.013	2.338	2.907	2.996
Air Transport	2.028	2.121	2.048	2.089	2.075	1.967	1.982
Other paratransit activities; travel agency business	1.978	1.883	2.227	2.115	2.491	2.298	1.808
Post and Telecommunications	2.199	2.876	2.148	1.179	2.431	2.255	2.108
Financial Industry	2.452	2.843	2.796	2.351	2.336	2.888	2.944
Real Estate	3.159	3.199	3.017	3.053	2.875	2.411	2.486
Equipment rental and other business activities	3.216	3.269	3.757	3.916	3.601	3.412	3.782
Public Administration and National Defense; Compulsory Social Security	1.658	1.936	1.058	1.059	1.041	1.99	1.073
Education	1.251	1.471	1.559	1.061	1.059	1.361	1.504
Health and Social Work	1.433	1.252	1.012	1.055	1.521	1.723	1.785
Other community, social and personal services	0.86	0.992	1.077	1.096	1.209	1.077	1.101
Home Services	1.116	1.029	1.155	1.249	1.325	1.425	1.345
Average value	2.327	2.609	2.7	2.421	2.559	2.61	2.608
