# Supplementary material for: Integration degree of China’s the new development pattern of dual circulation and industrial green development
Source: PLoS One. 2023 Jul 7;18(7):e0288160. doi: 10.1371/journal.pone.0288160 (PMC10328348; doi:10.1371/journal.pone.0288160)
Supplement: S3 Data — (XLSX) [file pone.0288160.s003.xlsx]

## Sheet: 国外循环度
Year	2008	2009	2010	2011	2012	2013	2014
Agriculture, hunting, forestry and fishing	0.25	0.223	0.219	0.22	0.248	0.281	0.306
Extractive industry	0.778	0.74	0.683	0.667	0.624	0.634	0.711
Food, beverage and tobacco	0.262	0.256	0.272	0.263	0.278	0.249	0.276
Textile raw materials and textile products	0.528	0.521	0.515	0.562	0.525	0.577	0.547
Leather, leather products and footwear	0.462	0.415	0.388	0.342	0.328	0.326	0.304
Wood, wood products and cork	0.388	0.364	0.351	0.33	0.318	0.294	0.286
Pulp, paper products, printing and publishing	0.533	0.514	0.468	0.499	0.479	0.46	0.443
Coke, refined oil and nuclear fuel	0.718	0.695	0.689	0.662	0.725	0.754	0.83
Chemicals and chemical products	0.587	0.543	0.547	0.484	0.467	0.491	0.554																		0.502452
Rubber and plastic products	0.571	0.611	0.628	0.584	0.541	0.495	0.528																		0.485086
Other non-metallic mineral products	0.392	0.383	0.348	0.384	0.41	0.331	0.341																		0.495829
Base metals and metal products	0.568	0.592	0.615	0.54	0.53	0.56	0.53																		0.471943
Mechanical and electrical products	0.697	0.648	0.609	0.547	0.508	0.557	0.515																		0.464171
Electrical and optical equipment	0.863	0.874	0.919	0.828	0.851	0.848	0.899																		0.479143
Transportation equipment	0.673	0.613	0.559	0.574	0.534	0.596	0.556																		0.476714
Recycling industry	0.320	0.311	0.349	0.323	0.336	0.366	0.395
Electricity, gas and water supply	0.971	0.918	0.89	0.726	0.85	0.832	0.858
Construction	0.736	0.716	0.693	0.662	0.612	0.618	0.633
Automobile, motorcycle sales, etc.; fuel retail	0.412	0.401	0.414	0.462	0.436	0.47	0.452
Wholesale trade and brokerage trade	0.837	0.853	0.881	0.894	0.803	0.828	0.723
Retail trade; home furnishing repair industry	0.422	0.011	0.373	0.352	0.316	0.302	0.367
Catering	0.691	0.614	0.557	0.617	0.773	0.782	0.601
Inland transportation	0.918	0.855	0.934	0.886	0.814	0.91	0.984
Waterway transportation	0.627	0.629	0.742	0.729	0.76	0.81	0.799
Air Transport	0.383	0.413	0.434	0.416	0.523	0.423	0.48
Other paratransit activities; travel agency business	0.37	0.343	0.289	0.306	0.391	0.362	0.271
Post and Telecommunications	0.231	0.239	0.35	0.229	0.219	0.228	0.267
Financial industry	0.275	0.327	0.235	0.261	0.12	0.159	0.188
Real Estate	0.453	0.566	0.583	0.608	0.541	0.565	0.53
Equipment rental and other business activities	0.882	0.733	0.751	0.619	0.592	0.517	0.494
Public Administration and National Defense; Compulsory Social Security	0.257	0.208	0.181	0.158	0.108	0.141	0.094
Education	0.508	0.413	0.443	0.349	0.317	0.366	0.34
Health and Social Work	0.407	0.412	0.386	0.339	0.325	0.494	0.397
Other community, social and personal services	0.022	0.023	0.033	0.065	0.019	0.068	0.016
Home Services	0.023	0.001	0.026	0.031	0.025	0.076	0.17
Average value	0.502452	0.485086	0.495829	0.471943	0.464171	0.479143	0.476714
