# Supplementary material for: Integration degree of China’s the new development pattern of dual circulation and industrial green development
Source: PLoS One. 2023 Jul 7;18(7):e0288160. doi: 10.1371/journal.pone.0288160 (PMC10328348; doi:10.1371/journal.pone.0288160)
Supplement: S4 Data — (XLSX) [file pone.0288160.s004.xlsx]

## Sheet: Sheet1
Year	Primary Industry	Secondary Industry	Tertiary Industry
2008	0.468073	0.100055	6.61317e-07
2009	0.27765	0.0970689	0.168179
2010	0.32506	0.300287	0.245526
2011	0.361666	0.374718	0.377948
2012	0.434722	0.521054	0.532473
2013	0.405505	0.63032	0.774146
2014	0.648281	0.716993	1
